# Supplementary material for: Hidden noise in immunologic parameters might explain rapid progression in early-onset periodontitis
Source: PLoS One. 2019 Nov 1;14(11):e0224615. doi: 10.1371/journal.pone.0224615 (PMC6824576; doi:10.1371/journal.pone.0224615)
Supplement: S1 Data Set File — (XLSX) [file pone.0224615.s001.xlsx]

## Sheet: Φύλλο1
chemotaxis	phagocytosis	adherence	CD3	CD4	CD8	CD20	NUT3	PWM	IL1	IL2	IL4	IFNγ	TNFα	IL6	T4/8	cluster	Aa1	Aa2	Aa3	Pg1	Pg2	Co	Ec	Fn	Pi	Pn	Td	Ws
37.4	7.76	67.7		40.6	22.5	10.8	20.8	12.4							1.8	1	-0.31	-0.38	-0.32	0.79	7.27	1.06	-0.2	-0.15	0.08	0.52	-0.37	0.53
18.1	3.23															1				0.48		1.96			6.78
22.8	16.2	71.5	51	46.1	24.7	22.3	56.9	31							2.07	1	0.76	-0.41	0.44	0.13	0.72	-0.06	-0.08	0.13	2.97	1.44	0.22	-0.11
35.1																1	-0.36			-0.37					83.7
81.4	8.56	68.4		24.9	18.1	2.4	6.3	2.8							1.4	1	-0.04		0.4	0.06	0.88	1.38	0.2	0.27	2.6	1.08	12.51	0.38
33.3	1.47		54				8.9	7.3	1810	2	1	90	388	16300		1	1.01	2.48	1.72		0.45	0.4	-0.3	-0.18	36.77	10.35		1.35
29.4																1	0.56			-0.02		3.73			16.51			4.2
42.3	5.82	79.64		43.7	39	12.3	3.7	3							1.12	1	0.02			-0.11		-0.11			1.07			0.07
26																1	1.38			-0.31		1.54			4.25			1.87
65.1		57.4	55	31.7	25.3	14.5	20	4.7	143	6	8	34	522	64	1.3	1	0.21	1.25	0.51	-0.09	0.45	2.3	-0.64	-0.12	19.38	1.38	-0.35	0.96
35.5		65.7		51	14.6	8.47	11.2	5.6							3.49	1	0.4	-0.4		1.1		-0.13		-0.45	-0.32		-0.18	-0.38
39.4																1	-0.31			-0.02		3.73			8.25
62	16.7	60.9		36.2	18.8	14.5	51.1	30.7							1.9	1	-0.35	-0.33	-0.03	-0.23	1.51	-0.27	-0.25	-0.08	5.51	0.99	-0.16	-0.19
42.6		73.2	79	39.9	23.1	13.8	22.2	8.4	463	6	8	67	990	142	1.7	1	2.19	4.31	5.49	1.27	5.56	5.83	6.21	6.16	22.45	86.8	6.52	19.47
18.7	3.51	76.8		61.3	17.1	9.8	15.8	14.1	3490	3	8	13	386	13700	3.6	1	0.41	1.14	0.81		0.55		-0.4	0.18	19.51	2.32	1.85	0.04
56.4										2		85	3			1	-0.23			-0.24		-0.18			2.38
56.4	7.71	84		50	34	17	3.7	3		1		50		100	15	1	0.19	-0.39		-0.37		-0.28		-0.24	5.21		-0.34	107.57
45.1	10.95	46.4	73	24.1	18	7.4	20.8	9.5	45	2	8	7	661	48	1.3	1	-0.22	-0.35	-0.23	-0.36	-0.12	-0.31	-0.15	0.12	2.38	0.21	-0.19	245.58
37.8		65.2		39.4	27.8	2.97									1.42	1		-0.16		1.74		1.23		2.85	-0.34		8.13	28
87.2	5.77	50.7	19	31.2	16.2	21.1	24.3	15	129	7	10	24	813	53	1.9	1	-0.12	-0.25	-0.07	-0.1	0.29	-0.19	-0.19	0.08	2.98	3.51	-0.28	3.52
55.1	4.24															1	4.7			-0.11		-0.18			11.07			0.28
49.2	4.43															1	0.19			-0.08		-0.26			16.97
40.4		63	82	32.8	27.7	11.8	10.4	8.3	199	4	7	56	850	155	1.2	1	0.84	0.93	3.25	0.53	-0.09	12.86	2.32	1.83	77.84	8.07	3.98	4.4
54.4	6.7	81.4	83	48.2	31.8	10.9	30.3	31.5	15	4	13	32	684	26	1.5	1	-0.12	0.02	-0.12	-0.06	0.1	0.83	-0.43	1.22	0.24	0.33	1.57	0.95
40.8	1.71	55	59	36.7	15.6	16.9	5.9	1.3	73	4	20	12	245	206	2.4	1	1.31	10.45	-0.21	0.03	0.97	1.16	-0.42	-0.21	4.93	4.57	2.86	0.4
																1	-0.35			-0.21					0
38.9	5.76	62.2		35.1	25	3.3	1.2	2.1							1.41	1	0.13	-0.24		-0.14		-0.04		1.58	-0.46		-0.53	-0.18
37	6.62	77.9		51.8	29.2	5.38	2.5	3.6							1.77	1	-0.11	-0.29		-0.16		0.08		0.99	-0.49		-0.28
33.7	5.24	54.2		15.6	26.3	10.1	4.8	3.7							0.59	1	0.2	-0.22		-0.26		-0.06		-0.17	2.05		-0.05	-0.32
73.2	11.42	55.2		35.8	18.7	10.2									1.91	1	0.13			2.12					2.63
46.5	4.37	64.9		42.3	25.8	11.3									1.64	1	1.28			-0.31		-0.1			29.9			60.79
38.2	10.35	56.8		42.2	28.2	9.4	5.1	3.1							1.5	1	2.24	15.38		-0.27		-0.14		-0.03	0.57		0.4	-0.01
39.5	4.04	48.7		29	26.2	3.9	4.5								1.11	1	0.46		-0.23	-0.09	0.41	0.6	-0.51	-0.46	3.45	4.3	2.02	0.34
43.9	1.87	56		46.3	27.3										1.68	1	4.69			-0.32		-0.18			1.81			-0.24
42	3.58	62.2		35	30	10.5				4		280	1		1.17	1	0.93			-0.23		-0.3			31.13			75.43
53.2	4.77															1	-0.19			-0.02		3.73			13.32
17.7		73.9	74	60.1	20.6	4.3	5.5	6.4							2.9	1	-0.3			-0.07					35.27
115.8	9.53															1	12	0.21		-0.17		0.09		0.47	-0.04			0.1
15		39	51	22.9	20.5	1.7	11.6	10.7	6	33	16	181	1410		1.16	1	9.62	1	2.09	-0.26		-0.22		-0.36	5.13		0.04	1.23
46	6.17															1	1.35			-0.31		-0.1			1.04			0.11
44							5.8	2.8								1	-0.41	-0.15	1.3	-0.03	0.69	41.66	-0.62	-0.51	2.51	1.47	0.82	0.22
70	4.66	74	77	44.7	25.5	5.8	20.2	4.4	59	3	14	22	841	40	1.75	1	-0.3	-0.33	-0.31	-0.22	0.01	-0.33	-0.33	0.29	1.55	0.31	-0.19	-0.24
20.2																1	-0.42	0.58	2.29	0.26	0.56	0.53	-0.75	-0.29	-0.24	0.53	0.82	0.32
10.3	3.64	71.5		20.3	27.3	2.8	8.9	7.3				1220	692		0.7	1	4	6.71	8.87	0.8	1.12	2.95	1.16	2.27	2.45	5.48	2.61	2.63
52.9	5.73															1	-0.31			-0.23		-0.17			5.63
7.2	2.4	85.7		35.6	26.4	13.2	4.2			1		15	3		1.35	1	1.34			-0.32		181.63		-0.29	28.35
62	3.28	29.4		16.2	11	1.5	7.7	2.6	80	5	24	24	397	185	1.5	1	1.23	2.44	5.61	0.04	0.06	0.33	1.31	0.34	-0.25	0.3	0.55	0.36
100.9		65.7		25	33.8	11.8	10.9	4.3	574	4	2	90	219	652	0.7	1	1.1	6.29	3.13		0.33	0.13	0.74	0.25	0.34	0.5	0.4	0.4
							15.8	16.4								1	6.23			-0.37		13.51			4.23			-0.01
18.5	5.76	77.9		51.2	21.3	2.4	1.9	4.1		8		15	1		2.4	1
																1
15.5	0.68		25				7.4	5.1	10	1	1	1	5	4		1	0.36	0.69	0.56	-0.08	0.22		-0.29	0.33	4.53	1.92	0.23	0.07
52.5																1	-0.11			0.21		96.81			12.04			42.76
53.1	0.64	81.6	60	36.6	34.4	8.8	10.2	5.2							1.1	1	1.63	2.74	2.6	0.43	0.9	5.51	0.45	0.23	1.72	1.59
31.3	3.61	51.6	39	21.1	29.6	16.9	14.7	7	149	4	7	16	372	1530	0.7	1	-0.02	0.9	0.14	-0.38	-0.02	0.41	-0.1	-0.4	1.14	0.47	-0.17	0.89
78.4	5.79	78.3	71	42.3	31.2	10.9	9.7	5.7	99	3	0	22	235	21	1.4	1	-0.16	-0.19	-0.19	-0.08	0.04	0.03	0.23	-0.02	0.06	2.66	-0.08	0.14
52		78.3		42.9	27.9	7.9	4.19	3.3							1.56	1	5.24			0.19		0.51			2.17
										2		75	4			1	-0.37			-0.28		1.72			6.34			-0.14
																1		14.32	10.86	1.96	1.8	1.7	1.08	0.83	-0.22	0.52	6.4	1.05
31.7	5.36	65.8		25.2	25.6	5.3									1	1	0.4	0.99	0.77	-0.45	-0.31	-0.23	0.78	-0.55	3.21	2.33	-0.26	-0.23
48.6	4.79	67.3	72	30.7	31.2	14.4	23.5	14.3	80	3	7	45	303	56	0.98	1	-0.25	-0.34	-0.05	0.24	0.97	1.74	-0.12	0.05	-0.17	0.52	-0.18	0.22
38.9	9.5	70.9		33.7	46	6.4	18.2	6.3							0.73	1	1.11	0.07	204	0.05	-0.6	0.23	42	-0.22	3.82		0.89	-0.13
48.2	4.28	63.6		26.4	23.5	10.9	16.3	10.1		1		260	0		1.12	1	-0.23		-0.06	-0.18	-0.3	0.14	-0.47	-0.43	-0.05	-0.3	0.42	0.03
33	6.65	62.2		35	30	10.5	6.4			4		280	1		1.17	1	0.29			0.08		0.85			46.44
77.3	7.2															1	1.04			-0.17		1.86		-0.05	35.82			0.38
55	2.09															1	1.21			-0.26		-0.12			0.05			-0.13
10.8	1.13	55.2		38.8	31.2	3.2	4.7			7		30	2		1.25	1	7.94			-0.41		0.3			5.53			-0.29
59.1	7.17	61.5		52.6	14.6	4.6	8.5	4.6		1			1		3.6	1
37.8	5.71	70.7		45.4	13.8	3.8	6.7	5.6		3		15	0		3.3	1
		69		32	23.2	9.1	1.4			9	2	9	17	469	2.29	0	-0.05	-0.4		-0.25		-0.05		0	-0.21		-0.48	0.49
		69		37	29.1	8.9	1.3	3.6	2							0	2.01	1.38	1.33	0.7	1.08	3.25	0.16	3.52	15.97	13.26	0.8	2.82
22.2			72													0	1.42			-0.06		2.21			2.98			0.03
										80	4	10	17	473	1.37	0	17.41	0.81	1.33	-0.33		-0.32		-0.2	2.52		-0.33	0.96
49.4		72	74	31	35.5	12.2	0.88									0	0.09			-0.41		-0.3			-0.15			-0.17
76.9		81	62	43	37.5	11	1.1			46	5	10	15	577	4.56	0	0.06			-0.39		-0.31			0.78
50.8		76	78	49	26.7	17.3	1.8	6.3	2							0	6.32			-0.23		-0.13			3.3			0.66
		70		27	31.5	19	0.9			93	2	4	38	162	1.27	0	30.63			-0.36		-0.27			26.53			0.68
98.8								5.7	3	67	2	9	14	209	0.704	0	-0.19			-0.17		1.45			4.05
69.2		74	81	33	36.6	16.5	0.9			153	4	11	34	536	0.919	0	29.48			-0.34		-0.16			-0.14			0.01
		56		39	27.8	8.6	1.4									0	2.59	3.63		-0.11		-0.07		0.11	1.4			0.33
22.2																0	-0.21			-0.11		-0.01			1.81			-0.08
82.9		79		42	24.9	9.3	1.7	9.9	7							0	0.48			-0.39		-0.3			6.32
										52	2	17	8	113	5.1	0	-0.23	-0.37		-0.17		1.45		0.17	0.03		-0.01	-0.13
75.2		63	64	33	25.2	17.6	1.2									0	2.72			-0.36		81.26		-0.15	13.92
66.5		77	74	53	24	13.5	2.2			80	4	18	37	621	0.911	0	1.16		-0.08	-0.22	0.15	0.05	-0.3	-0.27	1.7	1.09	0.2	0.28
57.3		74	70	47	27.3	16.6	1.7			56	5	11	10	342	4.07	0	2.8			-0.36		0.47			2.09			1.46
79.4		75		32	34.5	4.6	0.9	4.5	3							0	3.08			0.03		-0.09			0.06			0.37
72.4		80	71	54	17.3	7.5	3.1									0	0.16			-0.37		-0.29			2.25			0.37
13.4			68													0	0.04	-0.15	0.82		-0.35		-0.04	-0.13	6.78	0.74	0	0.67
36.4		74	78	45	30	12.7	1.48									0	-0.05			-0.38					-0.12
122.7																0	-0.19			-0.37		-0.13			0.56			0.92
		67		48	30.7	5.9	1.6	8.1	3							0
95.1																0	0.12			2.14		-0.01			0.34			0.07
38.2		69		45	20.6	20.9	2.2			151	4	10	30	704	1470	0	0.44	-0.1	0.18	0.07	-0.12	0.19	-0.2	0.81	6.41	0.31	-0.23	2.3
74.7		59		36	20.9	10.5	1.7	8.2	7	109	4	4	12	586	1280	0	0.69	0.38	0.69	-0.34	-0.09	0.18	-0.05	-0.12	0.79	-0.13	0.18	0.04
23.6																0	0.23	0.86	0.02	-0.21	0.61	-0.12	-0.27	0.59	0.72	0.26	-0.13	0.2
		69	81	31	33	17.8	0.95									0	0.19	3.29	1.02	-0.11	0.51	1.6	-0.18	-0.1	2.58	0.04	0.56	0.35
48.9		62	85	37	25.9	15.8	1.4									0	0.66	0.01	0.21	-0.35	-0.4	-0.32	-0.34	-0.12	0.75	-0.13	-0.37	0.15
50.2			65					8.1	3							0	1.8			1.88		-0.21			1.03			0.83
52.6		78	66	54	22.6	8.6	2.4	8.8	7	317	18	21	182	930	1.15	0	0.14	-0.17		-0.32		-0.16		0.8	-0.19		-0.27	-0.11
18.6		88	69	45	35.5	6.4	1.3	4.4	5							0	0.63	0.42	1.88		0.03	-0.09	0	0.24	0.42	-0.18	-0.27	1.28
13.2		67	85	33	32.9	23.3	1	2.3	2	393	5	24	157	396	0.795	0	-0.16	-0.2	-0.2	-0.29	-0.25	1.51	-0.27	-0.11	1.48	0.72	-0.06	0.74
96.7		80	60	56	24.8	12.4	2.2		13							0	3.26	0.67	0.65	-0.07	0.12	3.01	-0.15	0.32	3.34	1.6	-0.03	0.57
35.2			64							117	2	9	6	68	0.916	0	7.73	1.29	0.68	0.61	0.48	14.81	0.16	0.92	5.67	4.12	0.36	0.72
																EOP=suspected
19			59	43	19.1	26	8.2	3.7	618	85	8.87	14.3	224	4600	2.3		-0.38			-0.09		-0.07			-0.49			-0.04
42			58	28	17	20.4	19	8.2	78	2.9	18.4	9.2	255	47.1	1.6		-0.26			-0.34		-0.27			0.06
			63	39	20.9	19.4	22.1	8.4	68	2.6	7.6	5	544	43.1	1.9		0.13			0.16		0.07			5.74			37.61
68.2			35	28	31	4.8	6.2	4.4	137	3.6	15.2	11.3	439	97.7	0.9		1.21	5.04	2.88	-0.17	0.77	-0.23	0.34	0.88	53.85	20.75	1.24	9.75
48.1			74.1	44.9	21.6	4.68	18.8	17.3	463	5.5	7.8	67	990	142	2.08		0.35			0.14		-0.16			8.88			0.22
38.8			41.5	20.3	18.3	1.34	9.4	10.8	6.2	4.4					1.11		-0.08	0.06		-0.14		-0.07		-0.39	0.33		0.18	-0.33
63.2			69	37	31.6	7.5	17.3	8.8	92	4	17.7	17.4	620	98.5	1.2		-0.26	-0.24	-0.21	-0.1	0.05	-0.22	-0.75	-0.26	4.88	5.34	1.88	5.51
51.6			65.2	39.4	27.8	2.97	8.8	2.9	3430	2.1	4	11.6	234	10800	1.42		3.41			0.16		0.07			8.19			3.93
			75.4	44.6	17	12	16.9	23.5	50	1.9	2	0.1	5	1.9	2.62		1.99			-0.08		-0.1			1.82
42			51.8	28.9	34.1	3.54	8.7	9.7	205	6.5	19.9	57.1	430	221	0.85		-0.2	2.23		-0.37		0.23		-0.24	-0.03		-0.23	-0.11
5.6			82	52	25.6	10.9			1110	2.2	5.6	24.1	910	111500	2		0.22	-0.1	0.18	0.43	-0.22	-0.14	-0.24	0.46	0.26	-0.29	-0.35	5.17
28.3			67	47	17	17.4			8.7	9.7					2.7		0.4	0.74	0.62	0.19	0.85	0.69	1.38	3.53	1.5	1.84	0.38	0.92
58.6			69	44	31.8	13.1			67	4	5.5	12.7	247	30	1.4		-0.06	0.12	-0.42	0.4	-0.2	0.75	-0.26	-0.13	-0.35	-0.23	0.32	-0.13
45.3									151	5	6.6	12	590	969			0.32	0.45	0.23	0.24	0.1	0.16	0.07	-0.33	0.18	0.61	0.38	0.07
45.7									852	2.5	11.7	21.2	1930	10400			-0.1			-0.35		0.39			1.4			-0.16
									82	2.5	6.9	7.2	787	263			-0.18			-0.28		-0.03			-0.07		2.04	-0.2
53.5									137	4.1	7.5	12.7	436	471			-0.25	-0.33	-0.49	-0.19	-0.02	0.47	0.45	0.37	1.83	-0.03	0.13
37.8									48	3.1	9.4	5.4	287	404				-0.16		1.74		1.23		2.85	-0.34		8.13	28
57.6																	0.37			0.06		-0.08			3.56			2.04
																	-0.31			0.5		-0.04			13.42			8.56
																	-0.32	-0.28	-0.18	-0.14	-0.14	-0.26	-0.24	0.52	-0.15	-0.17	-0.42	0.41
52.5																	-0.01			-0.31		-0.1			8.85			85.91
																	0.19			-0.08		-0.26			16.97
																	0.9			-0.18		0.84			10.57			2.97
																	3.83			0.16		0.07			1.13
																	-0.13								-0.15
22.9																	0.74	132.84	1.63		-0.19		-0.53	-0.34	10.41	1.41	0.21	-0.37
																	-0.28			0.09		0.35			0.8
																	0.27			-0.3		-0.28			1.57
																	1.94			-0.2		2.61			-0.05
																	0.11			-0.35		-0.16			6.42
																	-0.25			46.44		27.86			1.1			0.3
55																	18.9			1.41		0.3			8.82			11.14
																	0.02			-0.28		-0.15			-0.34
																	-0.31	-0.29	-0.27	0	0	-0.02	-0.2	0	-0.26	-0.1	-0.27	-0.2
26.7																	-0.23	-0.1	-0.41	-0.19	-0.08	-0.13	-0.47	-0.18	-0.37	0.28	0.16	0.17
																	-0.33			0.03		12.9			12.15			15.28
27.8																	-0.15	1.26	-0.52	-0.19	0.43	1.2	-0.02	2.04	10.41	9.05	0.55	0.66
51																	16.6			-0.19					0.35
																	5.71			-0.38		7.02			7.29			6.81
																	-0.28			-0.24		-0.14			8.76			-0.25
25.9																	0.1	0.49	0.16	0.19	-0.32	1.51	-0.05	0.23	2.54	1.15	1.33	0.34
																	-0.2			-0.31		-0.33			3.09
																	-0.03			-0.36		-0.28			7.17			1.11
35.3																	-0.25	-0.38		-0.02		3.73		-0.32	0.15		-0.36
42.4																	2.74			-0.05		-0.19			55.98			1.69
22.1																	-0.37			-0.42		-0.34			1.61			2.78
17.7																	-0.3			-0.07					35.27
																	-0.26			-0.32					-0.26
																	8.41	8.59		1.44		0.67		1.3	61.15			0.43
																	-0.09	-0.07	0.04	0.48	0.79	1.65	0.67	0.36	0.13	0.42	1.09	0.56
																	-0.14	-0.13	-0.06	-0.36	0.37	0.43	0.02	-0.27	-0.13	0.54	-0.17
																	0.03	0.06		-0.47		1.51		-0.45	2.1
																	-0.28	-0.26	-0.23	-0.09	-0.06	-0.14	-0.27	-0.18	-0.09	-0.03	-0.18
																	-0.09	-0.13	-0.23	-0.22	-0.19	0.18	-0.26	-0.2	0.17	-0.22	-0.07	0.09
																	-0.43	0.21	1.47	0.02	-0.25	-0.18	-0.18	-0.26	2.8	4.2	-0.59	11.13
																	-0.04	-0.01		-0.33		-0.11		-0.49	9.2		0.24	4.74
																	-0.03	-0.09	0.37	-0.09	0.07	0.05	-0.37	-0.26	1.46	-0.12	1.18	-0.41
																	-0.34	-0.33	-0.2	-0.43	-0.23	-0.32	-0.13	0.02	0.25	-0.01	-0.45	-0.36
																	0.14	0.05		0.03	-0.6	-0.07		-0.01	2.57		0.02	-0.34
																	1.01	0.59	1.1	-0.04	0.18	-0.14	0.64	0.08	-0.27	-0.09	0.05	0.22
																	3.65			-0.31		-0.1			6.63			2.14
																	-0.29	0.36	-0.37		0.63	0.8	-0.09	0.11	-0.04	3.33	2.18	3.87
																	-0.3	-0.22	-0.31	1	0.78	-0.05	0.16	0.79	3.63	2.68	0.36	0.48
